# Supplementary material for: Melatonin-Mediated Circadian Rhythm Signaling Exhibits Bidirectional Regulatory Effects on the State of Hair Follicle Stem Cells
Source: Biomolecules. 2025 Feb 4;15(2):226. doi: 10.3390/biom15020226 (PMC11852975; doi:10.3390/biom15020226)
Supplement: Supplementary file 1 [file biomolecules-15-00226-s001.zip]

Archive with 2 entries (2 files):
- Supplementary Materials _Table S3. Data Source.xlsx
- Supplementary Materials.pdf
