# Supplementary material for: Melatonin-Mediated Circadian Rhythm Signaling Exhibits Bidirectional Regulatory Effects on the State of Hair Follicle Stem Cells
Source: Biomolecules. 2025 Feb 4;15(2):226. doi: 10.3390/biom15020226 (PMC11852975; doi:10.3390/biom15020226)
Supplement: Supplementary file 1 [file biomolecules-15-00226-s001.zip › Supplementary Materials _Table S3. Data Source.xlsx]

## Sheet: Sheet1
Melatonin exerts an influence on RORα (qPCR_Ct)
Melatonin 0ng/L
PPIB_0_1	22.21		RORA_0_1	26.63
PPIB_0_1	22.22		RORA_0_1	26.72
PPIB_0_1	22.09		RORA_0_1	26.74
PPIB_0_2	22.16		RORA_0_2	26.6
PPIB_0_2	22.07		RORA_0_2	26.6
PPIB_0_2	22		RORA_0_2	26.59
PPIB_0_3	22.11		RORA_0_3	26.66
PPIB_0_3	21.98		RORA_0_3	26.57
PPIB_0_3	22.18		RORA_0_3	26.67
Melatonin 500ng/L
PPIB_500_1	22.55		RORA_500_1	27.2
PPIB_500_1	22.53		RORA_500_1	27.25
PPIB_500_1	22.4		RORA_500_1	27.26
PPIB_500_2	21.85		RORA_500_2	26.59
PPIB_500_2	21.95		RORA_500_2	26.63
PPIB_500_2	21.92		RORA_500_2	26.56
PPIB_500_3	22.02		RORA_500_3	26.65
PPIB_500_3	21.82		RORA_500_3	26.69
PPIB_500_3	21.83		RORA_500_3	26.72
Melatonin 1000ng/L
PPIB_1000_1	22.44		RORA_1000_1	27.79
PPIB_1000_1	22.42		RORA_1000_1	27.75
PPIB_1000_1	22.53		RORA_1000_1	27.54
PPIB_1000_2	22.15		RORA_1000_2	27.66
PPIB_1000_2	22.04		RORA_1000_2	27.65
PPIB_1000_2	22.12		RORA_1000_2	26.75
PPIB_1000_3	22.07		RORA_1000_3	27.57
PPIB_1000_3	22.06		RORA_1000_3	27.7
PPIB_1000_3	21.96		RORA_1000_3	27.64
Melatonin 2000ng/L
PPIB_2000_1	22.1		RORA_2000_1	27.27
PPIB_2000_1	21.97		RORA_2000_1	27.29
PPIB_2000_1	21.85		RORA_2000_1	27.08
PPIB_2000_2	21.97		RORA_2000_2	27.62
PPIB_2000_2	22.01		RORA_2000_2	27.57
PPIB_2000_2	21.91		RORA_2000_2	27.43
PPIB_2000_3	22.12		RORA_2000_3	27.35
PPIB_2000_3	22.15		RORA_2000_3	27.46
PPIB_2000_3	22.16		RORA_2000_3	27.58

## Sheet: Sheet2
Figure. 4A High doses of melatonin inhibit cell proliferation (CCK-8, n=5)					Figure. 4C The knock down of Foxc1 alleviates the inhibition of high-dose melatonin on the vitality of HFSCs (CCK-8, n=6)
MT 0ng/L	MT 500ng/L	MT 1000ng/L	MT 2000ng/L		MT 2000ng/L	MT 2000ng/L+si_NC	MT 2000ng/L+siRNA_1	MT 2000ng/L+siRNA_2
0.6822	0.8518	1.0911	0.5316		0.9187	0.8359	1.2309	1.1374
0.6129	0.8405	1.0327	0.5159		0.7834	0.8588	1.2335	1.3277
0.6394	0.8838	1.0496	0.5675		0.9462	0.863	1.2399	1.25
0.6036	0.8615	0.9925	0.4937		0.9357	0.8784	1.0815	0.9508
0.5928	0.8574	0.9163	0.5026		0.9525	0.9203	0.9804	1.1019
Data in the table has been normalized by subtracting the respective cell_free controls					0.8035	0.7646	1.1744	1.0794
					Data in the table has been normalized by subtracting the respective cell_free controls
Figure. 4B Foxc1 (qPCR_Ct)
MT 0ng/L
foxc1_0_1	28.58	PPIB_0_1	24.07
foxc1_0_1	28.58	PPIB_0_1	24.01
foxc1_0_1	28.7	PPIB_0_1	24.04
foxc1_0_2	27.96	PPIB_0_2	23.5
foxc1_0_2	28.06	PPIB_0_2	23.54
foxc1_0_2	27.89	PPIB_0_2	23.5
foxc1_0_3	28.49	PPIB_0_3	24.03
foxc1_0_3	28.59	PPIB_0_3	24.02
foxc1_0_3	28.56	PPIB_0_3	24.05
MT 500ng/L
foxc1_500_1	29.8	PPIB_500_1	25.54
foxc1_500_1	29.8	PPIB_500_1	25.52
foxc1_500_1	29.97	PPIB_500_1	25.58
foxc1_500_2	28.71	PPIB_500_2	24.14
foxc1_500_2	28.67	PPIB_500_2	24.2
foxc1_500_2	28.62	PPIB_500_2	24.2
foxc1_500_3	29.11	PPIB_500_3	24.37
foxc1_500_3	29.06	PPIB_500_3	24.47
foxc1_500_3	28.92	PPIB_500_3	24.47
MT 1000ng/L
foxc1_1000_1	28.03	PPIB_1000_1	24.04
foxc1_1000_1	28.04	PPIB_1000_1	24
foxc1_1000_1	27.96	PPIB_1000_1	24
foxc1_1000_2	28.18	PPIB_1000_2	24.08
foxc1_1000_2	28.2	PPIB_1000_2	24.11
foxc1_1000_2	28.09	PPIB_1000_2	24.07
foxc1_1000_3	28.11	PPIB_1000_3	24.01
foxc1_1000_3	28.01	PPIB_1000_3	23.99
foxc1_1000_3	27.98	PPIB_1000_3	24.03
MT 2000ng/L
foxc1_2000_1	31.55	PPIB_2000_1	27.76
foxc1_2000_1	31.49	PPIB_2000_1	27.71
foxc1_2000_1	31.53	PPIB_2000_1	27.76
foxc1_2000_2	28.15	PPIB_2000_2	24.34
foxc1_2000_2	28.2	PPIB_2000_2	24.33
foxc1_2000_2	28.16	PPIB_2000_2	24.38
foxc1_2000_3	27.97	PPIB_2000_3	24.16
foxc1_2000_3	28.05	PPIB_2000_3	24.2
foxc1_2000_3	28.01	PPIB_2000_3	24.11
Figure. 3D Foxc1 (qPCR_Ct)
Control group
foxc1_CG_1	29.1		PPIB_CG_1	24.32
foxc1_CG_1	28.97		PPIB_CG_1	24.41
foxc1_CG_1	28.8		PPIB_CG_1	24.12
foxc1_CG_2	28.83		PPIB_CG_2	24.17
foxc1_CG_2	28.9		PPIB_CG_2	24.15
foxc1_CG_2	28.79		PPIB_CG_2	24.02
foxc1_CG_3	28.67		PPIB_CG_3	24.18
foxc1_CG_3	28.79		PPIB_CG_3	24.18
foxc1_CG_3	28.84		PPIB_CG_3	24.06
SR1078
foxc1_1078_1	34.15		PPIB_1078_1	27.67
foxc1_1078_1	33.18		PPIB_1078_1	27.76
foxc1_1078_1	33.76		PPIB_1078_1	27.67
foxc1_1078_2	34.54		PPIB_1078_2	27.81
foxc1_1078_2	34.03		PPIB_1078_2	28.1
foxc1_1078_2	34.14		PPIB_1078_2	27.87
foxc1_1078_3	34.03		PPIB_1078_3	28.06
foxc1_1078_3	33.89		PPIB_1078_3	27.92
foxc1_1078_3	34.01		PPIB_1078_3	27.94
SR3335
foxc1_3335_1	29.62		PPIB_3335_1	24.49
foxc1_3335_1	29.41		PPIB_3335_1	24.6
foxc1_3335_1	29.42		PPIB_3335_1	24.4
foxc1_3335_2	29.19		PPIB_3335_2	24.17
foxc1_3335_2	29.12		PPIB_3335_2	24.25
foxc1_3335_2	28.96		PPIB_3335_2	24.11
foxc1_3335_3	29.05		PPIB_3335_3	24.23
foxc1_3335_3	29.09		PPIB_3335_3	24.2
foxc1_3335_3	28.86		PPIB_3335_3	24.05

## Sheet: Sheet3
Dual-Luciferase Reporter (Firefly luciferase/Rinilla luciferase)
pGL3-basic+pCDNA3.1+pRL-TK	pGL3-basic-foxc1 promoter+pCDNA3.1+pRL-TK	pGL3-basic-foxc1 promoter+pCDNA3.1-RORα+pRL-TK	pGL3-basic-foxc1 promoter+pCDNA3.1-RORα+pRL-Tk+SR1078
0.937901	2.23811	1.76883	1.11361
1.10473	1.99315	1.40922	0.8561
1.08087	2.44205	1.94658	1.24924
0.532985	1.98036	1.59581	0.815755
0.804999	1.9154	1.70582	1.1977
1.07182	2.19693	1.70531	1.24211
